# Supplementary material for: Impact of Aβ40 and Aβ42 Fibrils on the Transcriptome of Primary Astrocytes and Microglia
Source: Biomedicines. 2022 Nov 19;10(11):2982. doi: 10.3390/biomedicines10112982 (PMC9688026; doi:10.3390/biomedicines10112982)
Supplement: Supplementary file 1 [file biomedicines-10-02982-s001.zip]

Archive with 1 entries (1 files):
- biomedicines-1972129-supplementary.pdf
